# Supplementary material for: Neural Signatures of Performance Feedback in the Paced Auditory Serial Addition Task (PASAT): An ERP Study
Source: Front Hum Neurosci. 2021 Feb 18;15:630468. doi: 10.3389/fnhum.2021.630468 (PMC7930379; doi:10.3389/fnhum.2021.630468)
Supplement: Supplementary file 1 [file Table_1.XLSX]

## Sheet: supplement File 1_data
VPnr	date_test	Impedances	An_date_of_birth	Age	An_sex	An_a-levels	An_brain_implantat	An_Drugs	An_Neuro	An_Neuro_anm	An_smoking	An_smoking_anm	digit_span_forwards	digit_span_backwards	TMT_A	TMT_B	MWT_B_ges	MWT_B_Proz	MWT_B_IQ	t1_PASAT_trials	t1_PASAT_corr_trials	t1_PASAT_false_trials	t2_PASAT_trials	t2_PASAT_corr_trials	t2_PASAT_false_trials	t3_PASAT_trials	t3_PASAT_corr_trials	t3_PASAT_false_trials	PANAS_prä1	PANAS_prä2	PANAS_prä3	PANAS_prä4	PANAS_prä5	PANAS_prä6	PANAS_prä7	PANAS_prä8	PANAS_prä9	PANAS_prä10	PANAS_prä11	PANAS_prä12	PANAS_prä13	PANAS_prä14	PANAS_prä15	PANAS_prä16	PANAS_prä17	PANAS_prä18	PANAS_prä19	PANAS_prä20	PANAS_post1
01	2017-02-16	very good	1979-09-11	37	1	1	0	0	0		0		7	4	21	54.4	32	88.6	118	79	31	46	74	32	40	68	31	35	4	1	3	3	1	4	1	1	1	3	2	1	3	1	4	2	3	4	1	2	3
02	2017-02-17	Imp. very good, at BL Fp1 is noisy	1993-09-30	23	1	1	0	0	0		0		12	10	18	50.63	29	62.2	104	75	23	50	73	45	26	82	36	44	4	2	4	3	2	3	1	2	1	3	3	1	3	2	4	2	4	4	2	1	5
03	2017-02-18	Very good	1985-08-07	31	2	1	0	0	0		0		9	7	18.7	48.46	28	55	101	82	39	41	77	33	42	75	36	36	3	2	3	2	1	2	1	1	1	1	1	3	1	1	5	1	3	5	2	1	4
05	2017-02-21	good, after PASAT Cz 22k	1996-03-19	20	1	1	0	0	0		0		8	6	20	43	25	39	95	82	32	48	73	23	48	66	30	34	2	1	3	1	1	2	1	1	1	2	3	1	3	1	4	1	1	4	1	2	5
06	2017-02-23	very good	1993-12-16	23	1	1	0	0	0		1	Occasional smoker since 2013, last cigarette before 14h, 4/d	6	4	19	48	29	62	104	79	25	52	70	29	39	68	29	37	4	1	5	2	1	2	1	2	1	3	4	2	5	2	4	3	4	5	1	1	2
07	2017-02-27	very good, O1 11k	1993-03-03	23	1	1	0	0	0		0		9	10	19	999	30	71.1	107	81	31	48	72	27	43	67	26	39	3	1	2	1	1	3	2	1	1	3	1	2	1	1	3	1	4	4	1	1	3
08	2017-02-27	ok	1994-02-27	23	2	1	0	0	0		0		9	8	18	44.3	30	71	107	87	53	32	90	36	52	89	43	44	2	3	3	3	3	3	1	2	1	2	3	2	2	2	3	1	3	3	2	2	2
09	2017-03-01	very good	1989-10-01	27	1	1	0	0	0		0		8	7	14	28	37	100	145	82	38	42	78	35	41	82	48	32	3	2	4	1	1	4	1	1	1	4	3	1	4	1	5	1	4	4	2	1	4
10	2017-03-02	all under 10k, OZ before PASAT 23k, after PASAT at 10k	1992-10-06	24	2	1	0	0	0		1	Occasional smoker, 7 cigarettes 36h ago	9	4	29	56	27	48.9	100	75	23	50	68	29	37	65	24	39	2	2	4	3	1	2	1	1	1	4	1	1	4	1	3	2	3	4	1	1	4
11	2017-03-08	Very good, whole test over under 10k	1991-11-19	25	2	1	0	0	0		0		9	8	50.62	78.26	21	26.2	91	77	21	54	75	34	39	72	25	45	2	1	3	2	1	2	1	1	1	1	1	1	2	1	2	1	3	3	1	1	4
12	2017-03-09	very good, all under 10k until before PASAT, after RP P2 100k	1996-05-07	20	2	1	0	0	0		0		12	12	18	41	33	94.3	124	90	46	42	96	53	41	111	49	60	2	3	3	3	2	4	3	1	1	4	3	2	2	2	3	2	3	2	4	1	5
13	2017-03-10	very good, all under 10k, gel bridge between CP6 and P8	1993-12-17	23	1	1	0	0	0		0		7	10	23.56	44	33	94	124	80	37	41	75	34	39	77	38	37	1	1	2	1	1	3	1	1	1	2	2	1	2	1	3	1	2	3	1	1	5
14	2017-03-10	very good, all under 10k	1994-05-19	22	1	1	0	0	0		0		8	7	24	60	29	62	104	89	48	39	93	37	54	94	49	43	4	1	4	3	1	3	1	1	1	4	1	1	3	1	3	4	4	5	2	3	5
15	2017-03-13	very good, all under 4k	1991-05-09	25	1	1	0	0	0		0		7	7	19.6	47.56	29	62	104	75	16	57	63	15	46	54	16	36	3	1	3	3	1	3	1	2	1	3	2	1	3	1	3	2	3	4	2	2	4
16	2017-03-14	excellent, all under 5k	1994-07-13	22	1	1	0	0	0		0		10	10	28	70	32	88.6	118	81	41	38	79	33	44	80	42	36	3	1	5	3	1	2	1	1	1	4	4	2	3	1	3	1	4	4	1	1	5
17	2017-03-15	very good, all under 10k	1995-10-01	21	1	1	0	0	0		1	10-15 cigs/d for 6 years, last 12h ago, no withdrawal symptoms.	8	7	25	58.9	24	35.8	94	87	46	39	91	51	38	103	52	49	2	3	3	2	1	2	1	1	1	2	2	2	3	1	3	3	2	4	2	2	4
18	2017-03-17	very good, all under 5k	1997-01-30	20	1	1	0	0	1	Migraine with aura, rare, occurred two times so far (lifetime)	1	Occasionally, 3 per week, most recently before 12h	12	7	21.37	39.3	27	49	100	92	55	35	105	52	51	107	61	44	3	1	4	3	1	3	1	1	1	2	1	1	3	1	4	2	4	4	2	1	4
19	2017-03-20	Very good, under 5k until after restingphase, some frontoparietal between 10-15k, noisy.	1994-03-18	23	1	1	0	0	0		0		9	7	19	40	32	89	118	82	41	39	89	47	40	98	53	43	4	1	4	3	1	3	1	1	1	3	2	1	3	1	4	1	3	4	1	1	3
20	2017-03-20	good, all under 10k	1994-04-26	22	1	1	0	0	0		0		6	9	16	33	32	89	118	82	37	43	94	65	27	117	64	51	3	2	4	1	1	2	2	1	1	1	2	1	1	1	3	1	1	3	2	1	2
21	2017-03-21	very good, all under 10k	1995-07-24	21	1	1	0	0	0		0		10	10	28	55	33	94	124	82	31	49	85	51	32	98	55	41	2	1	3	3	1	4	1	1	1	3	4	1	3	1	2	2	3	3	2	1	4
22	2017-03-22	Very good, all under 10k until after rest period (FC2 79k and C4 33k) then all under 10k again	1986-05-14	30	1	1	0	0	0		0		6	6	27	47.533	24	36	94	91	50	39	99	49	48	110	56	52	3	1	4	3	1	4	1	1	1	2	3	1	3	1	3	1	4	4	1	1	3
23	2017-03-24	very good, all under 10k	1997-03-17	20	2	0	0	0	1	mild concussion at age 14, unconscious for 2s	1	8/d for 3 years, last 10 minutes ago	6	4	19	37	29	62	104	83	35	46	80	42	36	84	45	37	2	1	2	2	1	3	2	1	1	1	3	2	1	2	3	2	2	4	2	1	2
24	2017-03-27	very good, all under 5k	1992-08-06	24	2	1	0	0	0		0		5	7	34	73	29	62	104	79	24	53	71	33	36	69	27	40	3	2	4	3	1	4	1	1	1	3	2	1	3	1	4	1	3	3	1	1	3
25	2017-03-28	excellent, all under 3k	1997-03-17	20	2	1	0	0	0		1	10/d for 3 years, last 10 minutes ago	8	6	25	59	29	62	104	84	38	44	79	30	47	76	36	38	1	1	3	2	1	2	1	2	1	2	2	1	3	1	4	3	3	4	1	2	4
[truncated: 35 more columns]

## Sheet: legend of variable names
VPnr	participants ID
date_test	Date of testing
Impedances	Impedances
An_date_of_birth	Date of birth of subject
Age
An_sex
An_a-levels	Does subject have A-levels or not
An_brain_implant	Brain implant yes/no
An_Drugs	Drugs yes/no
An_Neuro	Neurological disorder current or past
An_Neuro_anm	If neurological disease, which?
An_smoking	smoking yes/no?
An_smoking_anm	If yes, number/stable since
digit_span_forwards	Achieved score on the ZNT when repeating forwards
digit_span_backwards	Achieved score on the ZVT when repeating backward
TMT_A	Time required in seconds
TMT_B	Time required in seconds
MWT_B_total	Total score MWT-B
MWT_B_Perc	Percentage rank MWT-B
MWT_B_IQ	IQ MWT-B
t1_PASAT_trials	t1_PASAT_trials number of trials in the first block
t1_PASAT_corr_trials	t1_PASAT_corr_PASAT_trials correct trials in the first block
t1_PASAT_false_trials	t1_PASAT_false_trials number of false trials in the first block
t2_PASAT_trials	t2_PASAT_trials number of trials in the second block
t2_PASAT_corr_trials	t2_PASAT_corr_PASAT_trials correct trials in the second block
t2_PASAT_false_trials	t2_PASAT_false_trials number of false trials in the second block
t3_PASAT_trials	t3_PASAT_trials number of trials in the third block
t3_PASAT_corr_trials	t3_PASAT_corr_PASAT_trials correct trials in the third block
t3_PASAT_false_trials	t3_PASAT_false_trials number of false trials in the third block
PANAS_pre1	PANAS_pre_active		higher scores indicate stronger agreement with the item (1 = not at all, 5 = extremely)
PANAS_pre2	PANAS_pre_chagrined		higher scores indicate stronger agreement with the item (1 = not at all, 5 = extremely)
PANAS_pre3	PANAS_pre_interested		higher scores indicate stronger agreement with the item (1 = not at all, 5 = extremely)
PANAS_pre4	PANAS_pre_joyfully excited		higher scores indicate stronger agreement with the item (1 = not at all, 5 = extremely)
PANAS_pre5	PANAS_pre_angry		higher scores indicate stronger agreement with the item (1 = not at all, 5 = extremely)
PANAS_pre6	PANAS_pre_strong		higher scores indicate stronger agreement with the item (1 = not at all, 5 = extremely)
PANAS_pre7	PANAS_pre_guilty		higher scores indicate stronger agreement with the item (1 = not at all, 5 = extremely)
PANAS_pre8	PANAS_pre_frightened		higher scores indicate stronger agreement with the item (1 = not at all, 5 = extremely)
PANAS_pre9	PANAS_pre_hostile		higher scores indicate stronger agreement with the item (1 = not at all, 5 = extremely)
PANAS_pre10	PANAS_pre_animated		higher scores indicate stronger agreement with the item (1 = not at all, 5 = extremely)
PANAS_pre11	PANAS_pre_proud		higher scores indicate stronger agreement with the item (1 = not at all, 5 = extremely)
PANAS_pre12	PANAS_pre_testy		higher scores indicate stronger agreement with the item (1 = not at all, 5 = extremely)
PANAS_pre13	PANAS_pre_enthusiastic		higher scores indicate stronger agreement with the item (1 = not at all, 5 = extremely)
PANAS_pre14	PANAS_pre_ashamed		higher scores indicate stronger agreement with the item (1 = not at all, 5 = extremely)
PANAS_pre15	PANAS_pre_awake		higher scores indicate stronger agreement with the item (1 = not at all, 5 = extremely)
PANAS_pre16	PANAS_pre_nervous		higher scores indicate stronger agreement with the item (1 = not at all, 5 = extremely)
PANAS_pre17	PANAS_pre_determined		higher scores indicate stronger agreement with the item (1 = not at all, 5 = extremely)
PANAS_pre18	PANAS_pre_attentive		higher scores indicate stronger agreement with the item (1 = not at all, 5 = extremely)
PANAS_pre19	PANAS_pre_confused		higher scores indicate stronger agreement with the item (1 = not at all, 5 = extremely)
PANAS_pre20	PANAS_pre_anxious		higher scores indicate stronger agreement with the item (1 = not at all, 5 = extremely)
PANAS_post1	PANAS_post_active		higher scores indicate stronger agreement with the item (1 = not at all, 5 = extremely)
PANAS_post2	PANAS_post_chagrined		higher scores indicate stronger agreement with the item (1 = not at all, 5 = extremely)
PANAS_post3	PANAS_post_joyfully excited		higher scores indicate stronger agreement with the item (1 = not at all, 5 = extremely)
PANAS_post4	PANAS_post_interested		higher scores indicate stronger agreement with the item (1 = not at all, 5 = extremely)
PANAS_post5	PANAS_post_angry		higher scores indicate stronger agreement with the item (1 = not at all, 5 = extremely)
PANAS_post6	PANAS_post_strong		higher scores indicate stronger agreement with the item (1 = not at all, 5 = extremely)
PANAS_post7	PANAS_post_guilty		higher scores indicate stronger agreement with the item (1 = not at all, 5 = extremely)
PANAS_post8	PANAS_post_frightened		higher scores indicate stronger agreement with the item (1 = not at all, 5 = extremely)
PANAS_post9	PANAS_post_hostile		higher scores indicate stronger agreement with the item (1 = not at all, 5 = extremely)
PANAS_post10	PANAS_post_animated		higher scores indicate stronger agreement with the item (1 = not at all, 5 = extremely)
PANAS_post11	PANAS_post_proud		higher scores indicate stronger agreement with the item (1 = not at all, 5 = extremely)
PANAS_post12	PANAS_post_testy		higher scores indicate stronger agreement with the item (1 = not at all, 5 = extremely)
PANAS_post13	PANAS_post_enthusiastic		higher scores indicate stronger agreement with the item (1 = not at all, 5 = extremely)
PANAS_post14	PANAS_post_ashamed		higher scores indicate stronger agreement with the item (1 = not at all, 5 = extremely)
PANAS_post15	PANAS_post_awake		higher scores indicate stronger agreement with the item (1 = not at all, 5 = extremely)
PANAS_post16	PANAS_post_nervous		higher scores indicate stronger agreement with the item (1 = not at all, 5 = extremely)
PANAS_post17	PANAS_post_determined		higher scores indicate stronger agreement with the item (1 = not at all, 5 = extremely)
PANAS_post18	PANAS_post_attentive		higher scores indicate stronger agreement with the item (1 = not at all, 5 = extremely)
PANAS_post19	PANAS_post_confused		higher scores indicate stronger agreement with the item (1 = not at all, 5 = extremely)
PANAS_post20	PANAS_post_anxious		higher scores indicate stronger agreement with the item (1 = not at all, 5 = extremely)
PANAS_prePos	PANAS_pre1 + PANAS_pre3 + PANAS_pre4 + PANAS_pre6 + PANAS_pre10 +PANAS_pre11 + PANAS_pre13 + PANAS_pre15 + PANAS_pre17 + PANAS_pre18: sumscore of the positive PANAS items rated before PASAT performance
PANAS_postPos	PANAS_post1 + PANAS_post3 + PANAS_post4 + PANAS_post6 + PANAS_post10 +PANAS_post11 + PANAS_post13 + PANAS_post15 + PANAS_post17 + PANAS_post18: sumscore of the positive PANAS items rated after PASAT performance
PANAS_preNeg	PANAS_pre2 + PANAS_pre5 + PANAS_pre7 + PANAS_pre8 + PANAS_pre9 + PANAS_pre12 + PANAS_pre14 + PANAS_pre16 + PANAS_pre19 + PANAS_pre20: sumscore of the negative PANAS items rated before PASAT performance
PANAS_postNeg	PANAS_post2 + PANAS_post5 + PANAS_post7 + PANAS_post8 + PANAS_post9 + PANAS_post12 + PANAS_post14 + PANAS_post16 + PANAS_post19 + PANAS_post20: sumscore of the negative PANAS items rated after PASAT performance
PASAT_performance_numb_corr	Pasat total performance (number of correct trials)
PASAT_performance_stability	Pasat performance Consecutive correct trials relative to total number of trials (perfromance stability)
PASAT_incorr_total	PASAT Total number of incorrect trials
MA_FRN_2bP_CP_200_300_green	Mean amplitude at Fz between 200 to 300 ms after feedback, minus the mean amplitude at colour presentation, for green feedback
MA_FRN_2bP_CP_200_300_red	Mean amplitude at Fz between 200 to 300 ms after feedback, minus mean amplitude at colour presentation, for red feedbackk
Diff_MA_FRN_2bP_200_300_red_green	differential FRN (MA_FRN_2bP_CP_200_300_red - MA_FRN_2bP_CP_200_300_green)
P300_base_to_peak_green_FB	Base to peak Measurement for P300 of the positive FB (pos peak amplitude minus neg peak amplitude)
P300_base_to_peak_red_FB	Base to peak Measurement for P300 of the negative FB (pos peak amplitude minus neg peak amplitude)
delta_p300_base_to_peak	differential P300 (P300_base_to_peak_red_FB - P300_base_to_peak_green_FB)
MA_LPP_2bP_CP_400_1000_green	Mean amplitude at mean(Cz, CPz, CP1, CP2, Pz) between 400 to 1000 ms after feedback, minus the mean amplitude at colour presentation, for green feedback
MA_LPP_2bP_CP_400_1000_red	Mean amplitude at mean(Cz, CPz, CP1, CP2, Pz) between 400 to 1000 ms after feedback, minus the mean amplitude at colour presentation, for red feedback
Diff_MA_LPP_2bP_400_1000_red_green	differential LPP (MA_LPP_2bP_CP_400_1000_red- MA_LPP_2bP_CP_400_1000_green)
